# Supplementary material for: A Combined Experimental/Quantum-Chemical Study of Tetrel, Pnictogen, and Chalcogen Bonds of Linear Triatomic Molecules
Source: Molecules. 2021 Nov 9;26(22):6767. doi: 10.3390/molecules26226767 (PMC8623034; doi:10.3390/molecules26226767)
Supplement: Supplementary file 1 [file molecules-26-06767-s001.zip]

Archive with 1 entries (1 files):
- molecules-1452554-supplementary.pdf
